# Supplementary material for: Differential Transcriptional Responses of Human Granulocytes to Fungal Infection with Candida albicans and Aspergillus fumigatus
Source: J Fungi (Basel). 2023 Oct 14;9(10):1014. doi: 10.3390/jof9101014 (PMC10607568; doi:10.3390/jof9101014)
Supplement: Supplementary file 1 [file jof-09-01014-s001.zip]

Archive with 1 entries (1 files):
- jof-2607626-supplementary.pdf
